# Supplementary material for: Systemic Sclerosis with Interstitial Lung Disease: Identification of Novel Immunogenetic Markers and Ethnic Specificity in Kazakh Patients
Source: Epidemiologia (Basel). 2025 Aug 6;6(3):41. doi: 10.3390/epidemiologia6030041 (PMC12372110; doi:10.3390/epidemiologia6030041)
Supplement: Supplementary file 1 [file epidemiologia-06-00041-s001.zip]

Archive with 1 entries (1 files):
- epidemiologia-3732692-supplementary.pdf
